# Supplementary material for: Preterm Gut Microbiome Depending on Feeding Type: Significance of Donor Human Milk
Source: Front Microbiol. 2018 Jun 27;9:1376. doi: 10.3389/fmicb.2018.01376 (PMC6030370; doi:10.3389/fmicb.2018.01376)
Supplement: Supplementary file 1 [file Table_1.XLSX]

## Sheet: Sheet1
Table S1. Clinical data or preterm infants included in the study.
Individual	Nutrition	Delivery	GA (weeks)	BIRTH WEIGHT (gr)	Sex	Etnicity	PRENATAL CORTICOIDS	Maternal Antibiotherapy at birth	PREECLAMPSIA	MATERNAL CORIOAMNIONITIS	PLACENTA DEPRESSION	DOPPLER ALTERATION	ARTERIAL GASOMETRY	VENOUS GASOMETRY	APGAR 1'	APGAR 5'	HYALINE MEMBRANE DISEASE	SURFACTANT ADMINISTRATION	APNEA OF PREMATURITY	MECHANIC VENTILATION	NON INVASIVE VENTILATION	PATENT DUCTUS ARTERIOSUS	IBUPROFEN	DAYS OF LIFE TO REACH COMPLETE ENTERAL	SEPSIS	ANTIBIOTIC	BRONCOPULMONARY DYSPLASIA	INTRAVENTRICULAR HEMORRHAGE	NECROTIZING ENTEROCOLITIS	DAYS OF LIFE AT DISCHARGE	INCREASE WEIGHT/DAY
PMD 1	DHM	C-section	32	1620	FEMALE	SPANISH	YES	YES	YES	NO	NO	NO	7.37	7.39	9	10	YES	YES	YES	YES	YES	YES	NO	15	YES	YES	NO	NO	NO	60	13.83
PMD 2	DHM	C-section	32	1190	FEMALE	SPANISH	YES	YES	YES	NO	NO	NO	7.33	7.35	9	9	YES	YES	YES	NO	YES	YES	NO	9	NO	NO	NO	NO	NO	60	12.67
PMD 3	DHM	C-section	31	1340	FEMALE	SPANISH	YES	YES	YES	NO	NO	NO	7.18	7.21	9	10	NO	NO	YES	NO	NO	NO	NO	10	NO	NO	NO	NO	NO	23	22.61
PMD 4	DHM	Vaginal	29	1290	FEMALE	SPANISH	YES	YES	NO	NO	NO	NO	7.36	7.36	6	9	NO	NO	YES	NO	YES	NO	NO	14	YES	YES	NO	NO	NO	54	22.22
PMD 5	DHM	C-section	31	945	MALE	INDIAN	YES	YES	NO	NO	NO	YES	7.33	7.28	7	9	NO	NO	NO	NO	YES	NO	NO	19	NO	NO	NO	NO	NO	34	20.74
PMD 6	DHM	Vaginal	25	685	FEMALE	SPANISH	YES	YES	NO	NO	NO	NO	7.24	7.24	7	8	YES	YES	YES	YES	YES	NO	NO	13	YES	YES	YES	NO	NO	99	23.79
PMD 7	DHM	Vaginal	28	810	FEMALE	ROMANIA	YES	NO	NO	NO	YES	NO	7.15	7.19	4	7	NO	NO	YES	NO	YES	NO	NO	6	YES	YES	NO	NO	NO	74	17.97
PMD 8	DHM	C-section	31	1280	FEMALE	SPANISH	YES	YES	NO	NO	NO	NO	7.19	7.33	9	10	NO	NO	YES	NO	NO	NO	NO	5	NO	NO	NO	NO	NO	24	28.33
PMD 9	DHM	C-section	31	1500	FEMALE	SPANISH	YES	YES	NO	NO	NO	NO	7.24	7.31	9	10	NO	NO	YES	NO	YES	NO	NO	5	NO	NO	NO	NO	NO	24	27.5
PMD 10	DHM	C-section	29	1320	FEMALE	SPANISH	YES	YES	YES	NO	NO	NO	7.36	7.33	6	7	YES	YES	YES	NO	YES	NO	NO	10	NO	NO	NO	NO	NO	68	24.04
PMD 11	DHM	C-section	30	1270	MALE	SPANISH	YES	YES	NO	NO	NO	YES	7.33	7.37	6	7	NO	NO	YES	NO	YES	NO	NO	8	NO	NO	NO	NO	NO	50	32.4
PMD 12	DHM	Vaginal	29	1500	MALE	SPANISH	YES	NO	NO	NO	NO	NO	7.33	7.36	7	9	NO	NO	YES	NO	YES	NO	NO	5	NO	NO	NO	NO	NO	28	20.54
PMD 13	DHM	C-section	31	1645	FEMALE	SPANISH	YES	YES	YES	NO	NO	NO	7.3	7.3	9	10	NO	NO	YES	NO	NO	NO	NO	1	NO	NO	NO	NO	NO	22	13.86
PMD 14	DHM	Vaginal	29	1460	MALE	SPANISH	YES	NO	NO	NO	NO	NO	7.24	7.36	6	8	NO	NO	YES	NO	YES	YES	NO	5	YES	YES	NO	NO	NO	28	26.07
PMD 15	DHM	C-section	32	1480	MALE	SPANISH	YES	YES	YES	NO	NO	NO	7.32	7.35	5	8	NO	NO	YES	NO	YES	NO	NO	5	NO	NO	NO	NO	NO	42	32.38
PMD 16	DHM	Vaginal	31	1290	FEMALE	CROATIA	NO	NO	NO	NO	NO	NO	7.4	7.37	9	10	NO	NO	YES	NO	YES	NO	NO	11	YES	YES	NO	NO	NO	49	21.63
PMD 17	DHM	Vaginal	30	1435	FEMALE	ROMANIA	YES	YES	NO	NO	NO	NO	7.15	7.26	7	9	NO	NO	YES	NO	YES	NO	NO	5	NO	NO	NO	NO	NO	28	16.79
PMD 18	DHM	Vaginal	25	835	MALE	SPANISH	YES	YES	NO	YES	NO	NO	7.38	7.35	7	9	NO	NO	YES	NO	YES	YES	YES	17	YES	YES	NO	NO	YES	72	19.1
PMD 19	DHM	C-section	32	1430	MALE	SPANISH	YES	YES	YES	NO	NO	NO	7.16	7.26	7	10	NO	NO	NO	NO	NO	NO	NO	2	NO	NO	NO	NO	NO	22	20.91
PMD 20	DHM	C-section	30	1330	MALE	VENEZUELA	YES	YES	NO	NO	NO	NO	7.28	7.28	8	9	NO	NO	YES	NO	NO	NO	NO	3	NO	NO	NO	NO	NO	65	26.23
PMD 21	DHM	C-section	31	1540	MALE	SPANISH	YES	YES	NO	NO	NO	NO	7.21	7.26	5	8	NO	NO	NO	NO	YES	NO	NO	4	NO	NO	NO	NO	NO	24	18.33
PMD 22	DHM	C-section	27	1435	MALE	GUINEA	YES	YES	NO	NO	NO	NO	7.36	7.4	7	8	YES	YES	YES	NO	YES	YES	NO	12	YES	YES	NO	NO	NO	86	28.49
PMD 23	DHM	Vaginal	31	1740	MALE	COSTA RICA	YES	YES	NO	NO	NO	NO	7.35	7.36	8	9	NO	NO	NO	NO	NO	NO	NO	2	NO	NO	NO	NO	NO	24	16.25
PMD 24	DHM	Vaginal	30	1275	MALE	ROMANIA	YES	YES	NO	YES	NO	NO	7.27	7.3	7	9	NO	NO	YES	NO	YES	NO	NO	5	YES	YES	NO	NO	NO	35	19.57
PMD 25	DHM	C-section	26	990	FEMALE	PAKISTAN	YES	YES	NO	YES	NO	NO	7.32	7.37	9	9	NO	NO	YES	YES	YES	YES	YES	30	YES	YES	NO	NO	NO	88	27.39
PMD 26	DHM	C-section	29	1320	FEMALE	SPANISH	YES	YES	YES	NO	NO	NO	7.36	7.33	6	7	YES	YES	YES	NO	YES	NO	NO	10	NO	NO	NO	NO	NO	68	22.72
PMD 27	DHM	Vaginal	26	1030	MALE	SPANISH	YES	YES	NO	NO	NO	NO	7.34	7.36	2	3	YES	YES	YES	YES	YES	YES	YES	11	YES	YES	NO	NO	NO	97	22.78
PMD 28	DHM	C-section	36	1535	FEMALE	SPANISH	NO	YES	NO	NO	NO	YES	7.33	7.36	10	10	NO	NO	NO	NO	NO	NO	NO	4	NO	NO	NO	NO	NO	17	15.88
PMD 29	OMM	Vaginal	31	1280	FEMALE	SPANISH	YES	YES	NO	NO	NO	NO	7.29	7.44	9	10	NO	NO	NO	NO	NO	NO	NO	6	NO	NO	NO	NO	NO	37	19.19
PMD 30	OMM	Vaginal	31	1930	MALE	SPANISH	YES	NO	NO	NO	NO	NO	7.32	7.35	10	10	NO	NO	YES	NO	YES	NO	NO	4	NO	NO	NO	YES	NO	44	24.89
PMD 31	OMM	C-section	30	1200	MALE	SPANISH	YES	YES	YES	NO	NO	NO	7.25	7.51	5	10	YES	YES	YES	NO	YES	YES	NO	14	NO	NO	NO	NO	NO	43	27.44
PMD 32	OMM	C-section	28	880	MALE	SPANISH	YES	YES	NO	NO	NO	NO	7.23	7.21	6	10	YES	YES	YES	NO	YES	YES	YES	28	YES	YES	NO	NO	YES	68	26.62
PMD 33	OMM	C-section	28	1020	FEMALE	SPANISH	YES	YES	NO	YES	NO	NO	7.34	7.34	9	9	NO	NO	YES	NO	YES	NO	NO	5	YES	YES	NO	YES	NO	65	23.85
PMD 34	OMM	C-section	29	1280	MALE	SPANISH	YES	YES	NO	NO	NO	YES	7.29	7.4	6	7	YES	YES	YES	NO	YES	YES	YES	11	NO	NO	NO	YES	NO	50	26.4
PMD 35	OMM	C-section	29	1050	MALE	SPANISH	YES	YES	NO	NO	NO	YES	7.29	7.35	8	9	NO	NO	YES	NO	NO	NO	NO	10	YES	YES	NO	NO	NO	50	21.8
PMD 36	OMM	C-section	31	1300	MALE	SPANISH	YES	YES	YES	NO	NO	YES	7.29	7.32	4	7	NO	NO	YES	NO	YES	YES	YES	13	NO	NO	NO	NO	NO	50	23.2
PMD 37	OMM	C-section	25	720	MALE	SPANISH	YES	YES	NO	YES	NO	NO	7.26	7.28	4	9	YES	YES	YES	YES	YES	NO	NO	18	YES	YES	NO	YES	NO	88	22.16
PMD 38	OMM	C-section	30	1595	FEMALE	SPANISH	YES	YES	YES	NO	NO	NO	7.31	7.44	9	10	YES	YES	YES	NO	YES	YES	YES	12	NO	NO	NO	NO	NO	44	27.39
PMD 39	OMM	Vaginal	27	1395	MALE	SPANISH	YES	YES	NO	YES	NO	NO	7.37	7.38	10	10	NO	NO	YES	NO	YES	YES	NO	7	NO	NO	NO	NO	NO	60	29.25
PMD 40	OMM	Vaginal	27	1030	MALE	SPANISH	YES	YES	NO	YES	NO	NO	7.33	7.37	6	8	NO	NO	YES	NO	YES	NO	NO	11	YES	YES	NO	YES	NO	74	32.97
PMD 41	OMM	Vaginal	28	1400	MALE	SPANISH	YES	YES	NO	NO	NO	NO	7.37	7.4	5	9	NO	NO	YES	NO	YES	NO	NO	10	NO	NO	NO	NO	NO	72	32.78
PMD 42	OMM	Vaginal	30	1140	MALE	SPANISH	YES	YES	NO	NO	NO	NO	7.29	7.3	9	10	NO	NO	NO	NO	YES	NO	NO	5	NO	NO	NO	NO	NO	36	26.94
PMD 43	OMM	Vaginal	31	1485	FEMALE	SPANISH	YES	YES	NO	YES	NO	NO	7.32	7.42	5	8	NO	NO	YES	YES	YES	NO	NO	7	YES	YES	NO	NO	NO	34	22.5
PMD 44	OMM	C-section	29	1330	MALE	SPANISH	YES	YES	NO	YES	NO	NO	7.35	7.35	6	10	YES	YES	YES	NO	YES	NO	NO	8	YES	YES	NO	NO	NO	51	21.96
PMD 45	OMM	Vaginal	25	755	MALE	ROMANIA	YES	YES	NO	YES	NO	NO	7.49	7.24	3	8	YES	YES	YES	YES	YES	YES	YES	29	YES	YES	YES	YES	NO	101	24.01
PMD 46	OMM	Vaginal	31	1800	MALE	LATVIA	YES	YES	NO	NO	NO	NO	7.32	7.35	10	10	NO	NO	YES	NO	YES	NO	NO	5	NO	NO	NO	NO	NO	21	17.62
PMD 47	OMM	C-section	27	940	FEMALE	SPANISH	YES	YES	NO	NO	NO	NO	7.3	7.3	9	10	NO	NO	YES	NO	YES	YES	NO	14	YES	YES	NO	NO	NO	56	15.8
PMD 48	OMM	Vaginal	29	1360	MALE	MOROCCO	YES	NO	NO	NO	NO	NO	7.38	7.46	7	9	NO	NO	YES	NO	YES	NO	NO	10	NO	NO	NO	NO	NO	46	27.83
PMD 49	OMM	C-section	29	1240	MALE	SPANISH	YES	YES	NO	NO	NO	YES	7.39	7.38	9	9	YES	YES	YES	NO	YES	YES	NO	3	NO	NO	NO	NO	NO	36	28.06
PMD 50	OMM	Vaginal	29	1100	FEMALE	SPANISH	YES	NO	NO	NO	NO	NO	7.35	7.35	8	10	NO	NO	YES	NO	YES	NO	NO	6	YES	YES	NO	NO	NO	57	30.53
PMD 51	OMM	Vaginal	29	1200	MALE	SPANISH	YES	NO	NO	NO	NO	NO	7.27	7.27	10	10	NO	NO	YES	NO	YES	NO	NO	6	NO	NO	NO	NO	NO	57	28.16
PMD 52	OMM	Vaginal	25	790	FEMALE	SPANISH	YES	NO	NO	NO	NO	NO	7.34	7.37	9	10	NO	NO	YES	NO	YES	NO	NO	9	NO	NO	NO	NO	NO	70	18.57
PMD 53	OMM	C-section	28	1000	MALE	SPANISH	NO	YES	NO	YES	NO	YES	6.7	7	6	7	YES	YES	YES	YES	YES	YES	YES	12	NO	NO	NO	NO	NO	66	21.67
PMD 54	OMM	Vaginal	25	840	MALE	SPANISH	YES	YES	YES	NO	NO	NO	7.34	7.33	4	6	YES	YES	YES	NO	YES	NO	NO	27	YES	YES	YES	NO	NO	98	19.59
PMD 55	OMM	Vaginal	30	1275	MALE	SPANISH	YES	YES	NO	NO	NO	NO	7.3	7.34	9	9	NO	NO	YES	NO	YES	NO	NO	3	NO	NO	NO	NO	NO	31	15.97
PMD 56	OMM	Vaginal	29	1680	MALE	ROMANIA	YES	YES	NO	NO	NO	NO	7.4	7.42	9	10	NO	NO	NO	NO	NO	NO	NO	3	YES	YES	NO	NO	NO	36	33.33
PMD 57	OMM	C-section	30	850	MALE	UKRAINE	YES	YES	YES	NO	NO	YES	7.22	7.28	4	5	NO	NO	YES	NO	YES	NO	NO	9	YES	YES	NO	NO	YES	63	20.48
PMD 58	OMM	Vaginal	29	1320	MALE	SPANISH	YES	YES	NO	NO	NO	NO	7.34	7.41	9	9	NO	NO	YES	NO	YES	NO	NO	5	NO	NO	NO	NO	NO	48	23.54
PMD 59	OMM	C-section	32	1635	FEMALE	SPANISH	YES	YES	NO	NO	NO	NO	7.23	7.35	10	10	NO	NO	NO	NO	YES	NO	NO	3	NO	NO	NO	NO	NO	19	12.89
PMD 60	OMM	Vaginal	31	1460	MALE	SPANISH	YES	YES	NO	NO	NO	NO	7.32	7.35	8	10	NO	NO	NO	NO	NO	NO	NO	2	NO	NO	NO	NO	NO	19	7.37
PMD 61	OMM	Vaginal	28	1025	MALE	SPANISH	YES	YES	NO	NO	NO	NO	7.35	7.36	7	9	NO	NO	YES	NO	YES	NO	NO	14	YES	NO	NO	NO	NO	47	22.87
PMD 62	OMM	Vaginal	31	1460	MALE	SPANISH	YES	YES	NO	NO	NO	NO	7.32	7.35	8	10	NO	NO	NO	NO	NO	NO	NO	2	NO	NO	NO	NO	NO	19	7.37
PMD 63	FORMULA	C-section	36	1800	MALE	SPANISH	NO	YES	NO	NO	NO	YES	7.34	7.35	10	10	NO	NO	NO	NO	NO	NO	NO	2	NO	NO	NO	NO	NO	17	11.76
PMD 64	FORMULA	C-section	34	2070	MALE	SPANISH	NO	YES	YES	NO	NO	YES	7.29	7.33	9	10	NO	NO	NO	NO	NO	NO	NO	1	NO	NO	NO	NO	NO	7	-1.43
PMD 65	FORMULA	C-section	34	2195	MALE	SPANISH	NO	YES	YES	NO	NO	NO	7.29	7.33	7	9	NO	NO	NO	NO	NO	NO	NO	0	NO	NO	NO	NO	NO	7	0
PMD 66	FORMULA	Vaginal	33	1475	FEMALE	SPANISH	YES	YES	NO	NO	NO	NO	7.25	7.29	5	7	NO	NO	NO	NO	NO	NO	NO	2	NO	NO	NO	NO	NO	25	27.6
PMD 67	FORMULA	C-section	31	1470	FEMALE	SPANISH	YES	YES	NO	NO	NO	NO	7.3	7.29	9	9	NO	NO	NO	NO	NO	NO	NO	3	NO	NO	NO	NO	NO	64	27.66
PMD 68	FORMULA	C-section	33	1415	FEMALE	SPANISH	YES	YES	NO	NO	NO	YES	7.26	7.24	9	10	NO	NO	NO	NO	NO	NO	NO	24	NO	NO	NO	NO	NO	32	15.78
PMD 69	FORMULA	C-section	30	1490	MALE	SPANISH	NO	NO	NO	NO	YES	YES	6.65	6.75	2	5	YES	YES	YES	YES	YES	NO	NO	7	NO	NO	NO	NO	NO	65	30
